# Supplementary material for: Spatio-Temporal Characterization of Cellular Senescence Hallmarks in Experimental Ischemic Stroke
Source: Int J Mol Sci. 2025 Mar 6;26(5):2364. doi: 10.3390/ijms26052364 (PMC11900039; doi:10.3390/ijms26052364)
Supplement: Supplementary file 1 [file ijms-26-02364-s001.zip]

Archive with 1 entries (1 files):
- ijms-3488005-supplementary.pdf
